# Supplementary material for: Rhizosphere interface microbiome reassembly by arbuscular mycorrhizal fungi weakens cadmium migration dynamics
Source: Imeta. 2023 Aug 31;2(4):e133. doi: 10.1002/imt2.133 (PMC10989832; doi:10.1002/imt2.133)
Supplement: Supplementary file 2 — Supporting information. [file IMT2-2-e133-s001.xlsx]

## Sheet: Table S1
Table S1 Information and selection basis of Keystone in the microbiome under 4 treatments
Treatment	name	phylum	class	order	family	genus	weighted degree	Eccentricity	Authority	Hub	Pageranks	Eigencentrality
CK	ASV11	Proteobacteria	Alphaproteobacteria	Caulobacterales	Caulobacteraceae	Asticcacaulis	0.807539	7	0.164634	0.164634	0.007077	1
CK	ASV117	Proteobacteria	Alphaproteobacteria	Rhizobiales	Beijerinckiaceae	Methylobacterium	0.807539	7	0.164634	0.164634	0.007077	1
CK	ASV148	Proteobacteria	Alphaproteobacteria	Sphingomonadales	Sphingomonadaceae		0.807539	7	0.164634	0.164634	0.007077	1
CK	ASV151	Proteobacteria	Alphaproteobacteria	Micropepsales	Micropepsaceae		0.807539	7	0.164634	0.164634	0.007077	1
CK	ASV17	Proteobacteria	Alphaproteobacteria	Sphingomonadales	Sphingomonadaceae	Sphingomonas	0.807539	7	0.164634	0.164634	0.007077	1
CK	ASV178	Proteobacteria	Gammaproteobacteria	Burkholderiales	Comamonadaceae	Ramlibacter	0.807539	7	0.164634	0.164634	0.007077	1
CK	ASV22	Proteobacteria	Gammaproteobacteria	Burkholderiales	Oxalobacteraceae	Herbaspirillum	0.807539	7	0.164634	0.164634	0.007077	1
CK	ASV221	Bacteroidota	Bacteroidia	Sphingobacteriales	env	env	0.807539	7	0.164634	0.164634	0.007077	1
CK	ASV25	Patescibacteria	Saccharimonadia	Saccharimonadales	LWQ8	LWQ8	0.807539	7	0.164634	0.164634	0.007077	1
CK	ASV33	Proteobacteria	Alphaproteobacteria	Rhizobiales	Xanthobacteraceae	Pseudolabrys	0.807539	7	0.164634	0.164634	0.007077	1
CK	ASV38	Proteobacteria	Gammaproteobacteria	Burkholderiales	Comamonadaceae		0.807539	7	0.164634	0.164634	0.007077	1
CK	ASV46	Proteobacteria	Alphaproteobacteria				0.807539	7	0.164634	0.164634	0.007077	1
CK	ASV47	Proteobacteria	Gammaproteobacteria	Burkholderiales	Comamonadaceae		0.807539	7	0.164634	0.164634	0.007077	1
CK	ASV91	Proteobacteria	Gammaproteobacteria	Burkholderiales	Comamonadaceae		0.807539	7	0.164634	0.164634	0.007077	1
Cd	ASV156	Proteobacteria	Gammaproteobacteria	Xanthomonadales	Rhodanobacteraceae	Rhodanobacter	1.58397	5	0.111801	0.111801	0.005888	1
Cd	ASV233	Proteobacteria	Gammaproteobacteria	Xanthomonadales	Rhodanobacteraceae	Dyella	1.58397	5	0.111801	0.111801	0.005888	1
Cd	ASV238	Proteobacteria	Gammaproteobacteria	Burkholderiales	Burkholderiaceae	Burkholderia	1.58397	5	0.111801	0.111801	0.005888	1
Cd	ASV432	Bacteroidota	Bacteroidia	Bacteroidales	Prevotellaceae	Prevotella	1.58397	5	0.111801	0.111801	0.005888	1
Cd	ASV560	Proteobacteria	Gammaproteobacteria	Burkholderiales	Oxalobacteraceae	Massilia	1.58397	5	0.111801	0.111801	0.005888	1
Cd	ASV929	Proteobacteria	Gammaproteobacteria	Xanthomonadales	Rhodanobacteraceae	Dyella	1.58397	5	0.111801	0.111801	0.005888	1
AM	ASV432	Bacteroidota	Bacteroidia	Bacteroidales	Prevotellaceae	Prevotella	1.58397	5	0.111801	0.111801	0.005888	1
AM	ASV560	Proteobacteria	Gammaproteobacteria	Burkholderiales	Oxalobacteraceae	Massilia	1.58397	5	0.111801	0.111801	0.005888	1
AM	ASV156	Proteobacteria	Gammaproteobacteria	Xanthomonadales	Rhodanobacteraceae	Rhodanobacter	1.58397	5	0.111801	0.111801	0.005888	1
AM	ASV238	Proteobacteria	Gammaproteobacteria	Burkholderiales	Burkholderiaceae	Burkholderia	1.58397	5	0.111801	0.111801	0.005888	1
AM	ASV233	Proteobacteria	Gammaproteobacteria	Xanthomonadales	Rhodanobacteraceae	Dyella	1.58397	5	0.111801	0.111801	0.005888	1
AM	ASV929	Proteobacteria	Gammaproteobacteria	Xanthomonadales	Rhodanobacteraceae	Dyella	1.58397	5	0.111801	0.111801	0.005888	1
AMCd	ASV37	Proteobacteria	Alphaproteobacteria	Parvibaculales	Parvibaculaceae	Parvibaculum	0.641896	6	0.175216	0.175216	0.006797	1
AMCd	ASV58	Proteobacteria	Gammaproteobacteria	Burkholderiales	Oxalobacteraceae	Massilia	0.641896	6	0.175216	0.175216	0.006797	1
AMCd	ASV170	Bacteroidota	Bacteroidia	Bacteroidales	Rikenellaceae	Alistipes	0.641896	6	0.175216	0.175216	0.006797	1
AMCd	ASV161	Firmicutes	Bacilli	Lactobacillales	Lactobacillaceae	Lactobacillus	0.641896	6	0.175216	0.175216	0.006797	1
AMCd	ASV71	Proteobacteria	Gammaproteobacteria	Burkholderiales	Oxalobacteraceae	Massilia	0.641896	6	0.175216	0.175216	0.006797	1
AMCd	ASV167	Proteobacteria	Gammaproteobacteria	Burkholderiales	Oxalobacteraceae	Massilia	0.641896	6	0.175216	0.175216	0.006797	1
AMCd	ASV184	Proteobacteria	Gammaproteobacteria	Burkholderiales	Methylophilaceae		0.641896	6	0.175216	0.175216	0.006797	1
AMCd	ASV242	Proteobacteria	Gammaproteobacteria	Burkholderiales	Oxalobacteraceae	Duganella	0.641896	6	0.175216	0.175216	0.006797	1
AMCd	ASV178	Proteobacteria	Gammaproteobacteria	Burkholderiales	Comamonadaceae	Ramlibacter	0.641896	6	0.175216	0.175216	0.006797	1
AMCd	ASV547	Bacteroidota	Bacteroidia	Bacteroidales	Bacteroidaceae	Bacteroides	0.641896	6	0.175216	0.175216	0.006797	1
AMCd	ASV497	Patescibacteria	Saccharimonadia	Saccharimonadales	LWQ8	LWQ8	0.641896	6	0.175216	0.175216	0.006797	1

## Sheet: Table S2
Table S2 The information of 49 kinds of HM-Remover was screened
OUTID	Phylum	Class	Order	Family	Genus
ASV101	Proteobacteria	Alphaproteobacteria	Acetobacterales	Acetobacteraceae
ASV11	Proteobacteria	Alphaproteobacteria	Caulobacterales	Caulobacteraceae	Asticcacaulis
ASV113	Proteobacteria	Alphaproteobacteria	Rhodospirillales
ASV127	Proteobacteria	Alphaproteobacteria	Rhodospirillales	Rhodospirillaceae
ASV130	Proteobacteria	Alphaproteobacteria	Rhizobiales	Rhizobiaceae	Mesorhizobium
ASV133	Proteobacteria	Alphaproteobacteria	Sphingomonadales	Sphingomonadaceae	Novosphingobium
ASV135	Firmicutes	Clostridia	Oscillospirales	Ruminococcaceae	Faecalibacterium
ASV136	Proteobacteria	Gammaproteobacteria	Xanthomonadales	Rhodanobacteraceae	Dyella
ASV137	Acidobacteriota	Acidobacteriae	Acidobacteriales	Acidobacteriaceae(Subgrou1)	Terriglobus
ASV14	Proteobacteria	Alphaproteobacteria	Sphingomonadales	Sphingomonadaceae	Sphingomonas
ASV15	Proteobacteria	Alphaproteobacteria	Rhizobiales	Xanthobacteraceae	Rhodopseudomonas
ASV151	Proteobacteria	Alphaproteobacteria	Micropepsales	Micropepsaceae
ASV152	Proteobacteria	Alphaproteobacteria	Micropepsales	Micropepsaceae
ASV153	Proteobacteria	Alphaproteobacteria	Caulobacterales	Caulobacteraceae
ASV157	Proteobacteria	Alphaproteobacteria	Caulobacterales	Caulobacteraceae
ASV158	Proteobacteria	Alphaproteobacteria	Micropepsales	Micropepsaceae
ASV163	Proteobacteria	Gammaproteobacteria	Burkholderiales	Comamonadaceae	Ramlibacter
ASV177	Acidobacteriota	Acidobacteriae	Solibacterales	Solibacteraceae	CandidatusSolibacter
ASV187	Proteobacteria	Alphaproteobacteria	Rhizobiales	Xanthobacteraceae	Rhodopseudomonas
ASV192	Firmicutes	Clostridia	Oscillospirales	Eubacteriumcoprostanoligenesgroup	Eubacteriumcoprostanoligenesgroup
ASV194	Proteobacteria	Alphaproteobacteria	Micropepsales	Micropepsaceae
ASV202	Proteobacteria	Alphaproteobacteria	Caulobacterales	Caulobacteraceae	Phenylobacterium
ASV207	Bacteroidota	Bacteroidia	Chitinophagales	Chitinophagaceae	Puia
ASV212	Acidobacteriota	Acidobacteriae	Acidobacteriales	Acidobacteriaceae(Subgrou1)
ASV214	Proteobacteria	Alphaproteobacteria	Rhizobiales	Rhizobiaceae	Allorhizobium-Neorhizobium-Pararhizobium-Rhizobium
ASV22	Proteobacteria	Gammaproteobacteria	Burkholderiales	Oxalobacteraceae	Herbaspirillum
ASV223	Proteobacteria	Alphaproteobacteria	Rhizobiales	Hyphomicrobiaceae	Hyphomicrobium
ASV227	Proteobacteria	Gammaproteobacteria	Enterobacterales	Enterobacteriaceae	Klebsiella
ASV232	Proteobacteria	Alphaproteobacteria	Micropepsales	Micropepsaceae
ASV234	Verrucomicrobiota	Verrucomicrobiae	Pedosphaerales	Pedosphaeraceae	Ellin516
ASV24	Proteobacteria	Alphaproteobacteria	Micropepsales	Micropepsaceae
ASV255	Proteobacteria	Gammaproteobacteria	Burkholderiales	Comamonadaceae	Ramlibacter
ASV26	Proteobacteria	Alphaproteobacteria	Micropepsales	Micropepsaceae
ASV262	Proteobacteria	Alphaproteobacteria	Rhizobiales	Xanthobacteraceae	Pseudolabrys
ASV266	Proteobacteria	Alphaproteobacteria	Rhizobiales	Beijerinckiaceae
ASV27	Proteobacteria	Alphaproteobacteria	Sphingomonadales	Sphingomonadaceae	Sphingomonas
ASV279	Proteobacteria	Gammaproteobacteria	Burkholderiales	Oxalobacteraceae	Herbaspirillum
ASV280	Bacteroidota	Bacteroidia	Chitinophagales	Chitinophagaceae	Puia
ASV283	Proteobacteria	Gammaproteobacteria	Burkholderiales	Oxalobacteraceae	Massilia
ASV296	Proteobacteria	Gammaproteobacteria	Xanthomonadales	Rhodanobacteraceae	Dyella
ASV31	Proteobacteria	Alphaproteobacteria	Rhizobiales	Rhizobiaceae	Allorhizobium-Neorhizobium-Pararhizobium-Rhizobium
ASV320	Proteobacteria	Alphaproteobacteria	Caulobacterales	Caulobacteraceae	Phenylobacterium
ASV324	Proteobacteria	Alphaproteobacteria	Rhizobiales	Beijerinckiaceae
ASV327	Proteobacteria	Gammaproteobacteria	Burkholderiales	Nitrosomonadaceae	Ellin667
ASV328	Actinobacteriota	Actinobacteria	Bifidobacteriales	Bifidobacteriaceae	Bifidobacterium
ASV33	Proteobacteria	Alphaproteobacteria	Rhizobiales	Xanthobacteraceae	Pseudolabrys
ASV330	Acidobacteriota	Acidobacteriae	Acidobacteriales	Acidobacteriaceae(Subgrou1)	Granulicella
ASV339	Proteobacteria	Alphaproteobacteria	Caulobacterales	Caulobacteraceae
ASV35	Proteobacteria	Gammaproteobacteria	Xanthomonadales	Rhodanobacteraceae	Rhodanobacter
ASV351	Proteobacteria	Gammaproteobacteria	Xanthomonadales	Rhodanobacteraceae	Luteibacter
ASV367	Gemmatimonadota	Gemmatimonadetes	Gemmatimonadales	Gemmatimonadaceae
ASV380	Proteobacteria	Alphaproteobacteria	Micropepsales	Micropepsaceae
ASV412	Acidobacteriota	Acidobacteriae	Acidobacteriales	Acidobacteriaceae(Subgrou1)
ASV419	Acidobacteriota	Acidobacteriae	Acidobacteriales	Acidobacteriaceae(Subgrou1)	Granulicella
ASV421	Myxococcota	Polyangia	Haliangiales	Haliangiaceae	Haliangium
ASV422	Bacteroidota	Bacteroidia	Sphingobacteriales	Sphingobacteriaceae	Mucilaginibacter
ASV43	Proteobacteria	Alphaproteobacteria	Rhizobiales	Devosiaceae	Devosia
ASV433	Proteobacteria	Gammaproteobacteria	Burkholderiales	Alcaligenaceae	Bordetella
ASV434	Proteobacteria	Alphaproteobacteria	Sphingomonadales	Sphingomonadaceae	Sphingomonas
ASV439	Proteobacteria	Alphaproteobacteria	Rhizobiales	KF-JG30-B3	KF-JG3-B3
ASV45	Proteobacteria	Alphaproteobacteria	Micropepsales	Micropepsaceae
ASV456	Proteobacteria	Gammaproteobacteria	Burkholderiales	Oxalobacteraceae	Massilia
ASV468	Proteobacteria	Alphaproteobacteria	Caulobacterales	Caulobacteraceae
ASV469	Firmicutes	Clostridia	Peptostreptococcales-Tissierellales	Peptostreptococcaceae	Intestinibacter
ASV477	Bacteroidota	Bacteroidia	Chitinophagales	37-13	37-13
ASV479	Bacteroidota	Bacteroidia	Bacteroidales	Bacteroidaceae	Bacteroides
ASV486	Proteobacteria	Alphaproteobacteria	Rhizobiales	Devosiaceae	Devosia
ASV487	Proteobacteria	Gammaproteobacteria	Burkholderiales	SC-I-84	SC-I-84
ASV507	Chloroflexi	Anaerolineae	Anaerolineales	Anaerolineaceae
ASV508	Proteobacteria	Gammaproteobacteria	Burkholderiales	Burkholderiaceae	Burkholderia-Caballeronia-Paraburkholderia
ASV509	Proteobacteria	Alphaproteobacteria	Sphingomonadales	Sphingomonadaceae	Novosphingobium
ASV53	Proteobacteria	Alphaproteobacteria	Caulobacterales	Caulobacteraceae
ASV531	Bacteroidota	Bacteroidia	Sphingobacteriales	Sphingobacteriaceae	Mucilaginibacter
ASV536	WPS-2	WPS-2	WPS-2	WPS-2	WPS-2
ASV542	Firmicutes	Clostridia	Lachnospirales	Lachnospiraceae	Lachnoclostridium
ASV544	Firmicutes	Clostridia	Lachnospirales	Lachnospiraceae	Lachnoclostridium
ASV556	Gemmatimonadota	Gemmatimonadetes	Gemmatimonadales	Gemmatimonadaceae	Gemmatimonas
ASV563	Proteobacteria	Gammaproteobacteria	Xanthomonadales	Rhodanobacteraceae	Dyella
ASV581	Firmicutes	Clostridia	Oscillospirales	Ruminococcaceae	Faecalibacterium
ASV584	Proteobacteria	Gammaproteobacteria	Burkholderiales	Methylophilaceae	Methylotenera
ASV585	Proteobacteria	Alphaproteobacteria	Rickettsiales	SM2D12	SM2D12
ASV587	Proteobacteria	Alphaproteobacteria	Rhizobiales	Xanthobacteraceae	Rhodoplanes
ASV593	Acidobacteriota	Acidobacteriae	Acidobacteriales	Acidobacteriaceae(Subgrou1)	Granulicella
ASV6	Proteobacteria	Gammaproteobacteria	Xanthomonadales	Xanthomonadaceae
ASV60	Proteobacteria	Alphaproteobacteria	Rhizobiales	Xanthobacteraceae	Bradyrhizobium
ASV600	Gemmatimonadota	Gemmatimonadetes	Gemmatimonadales	Gemmatimonadaceae	Gemmatimonas
ASV615	Proteobacteria	Alphaproteobacteria
ASV62	Proteobacteria	Gammaproteobacteria	Xanthomonadales	Rhodanobacteraceae	Rhodanobacter
ASV624	Bacteroidota	Bacteroidia	Sphingobacteriales	Sphingobacteriaceae	Mucilaginibacter
ASV626	Gemmatimonadota	Gemmatimonadetes	Gemmatimonadales	Gemmatimonadaceae	Gemmatimonas
ASV641	Verrucomicrobiota	Verrucomicrobiae	Pedosphaerales	Pedosphaeraceae	Pedosphaeraceae
ASV643	Acidobacteriota	Acidobacteriae	Acidobacteriales	Acidobacteriaceae(Subgrou1)	Terriglobus
ASV657	Chloroflexi	Ktedonobacteria	C0119	C0119	C119
ASV661	Proteobacteria	Alphaproteobacteria	Caulobacterales	Caulobacteraceae
ASV676	Actinobacteriota	Actinobacteria	Streptosporangiales	Thermomonosporaceae	Actinoallomurus
ASV680	Verrucomicrobiota	Verrucomicrobiae	Verrucomicrobiales	Verrucomicrobiaceae	Prosthecobacter
ASV687	Proteobacteria	Alphaproteobacteria	Rhodospirillales	Rhodospirillaceae
ASV688	Acidobacteriota	Thermoanaerobaculia	Thermoanaerobaculales	Thermoanaerobaculaceae	Subgrou1
ASV689	Verrucomicrobiota	Verrucomicrobiae	Pedosphaerales	Pedosphaeraceae	Pedosphaeraceae
ASV69	Proteobacteria	Alphaproteobacteria	Micropepsales	Micropepsaceae
ASV695	Proteobacteria	Alphaproteobacteria	Rhizobiales	Beijerinckiaceae	Microvirga
ASV7	Proteobacteria	Gammaproteobacteria	Xanthomonadales	Rhodanobacteraceae	Rhodanobacter
ASV710	Gemmatimonadota	Gemmatimonadetes	Gemmatimonadales	Gemmatimonadaceae	Gemmatimonas
ASV713	Proteobacteria	Alphaproteobacteria	Caulobacterales	Caulobacteraceae	Asticcacaulis
ASV715	Bacteroidota	Bacteroidia	Sphingobacteriales	Sphingobacteriaceae	Mucilaginibacter
ASV726	Firmicutes	Bacilli	Alicyclobacillales	Alicyclobacillaceae	Acidibacillus
ASV73	Proteobacteria	Alphaproteobacteria	Reyranellales	Reyranellaceae	Reyranella
ASV743	Proteobacteria	Alphaproteobacteria	Rhizobiales	Devosiaceae
ASV75	Acidobacteriota	Acidobacteriae	Acidobacteriales	Acidobacteriaceae(Subgrou1)
ASV757	Proteobacteria	Gammaproteobacteria	Xanthomonadales	Rhodanobacteraceae	Frateuria
ASV758	Acidobacteriota	Acidobacteriae	Acidobacteriales	Acidobacteriaceae(Subgrou1)	Granulicella
ASV77	Firmicutes	Bacilli	Lactobacillales	Streptococcaceae	Streptococcus
ASV770	Proteobacteria	Alphaproteobacteria	Sphingomonadales	Sphingomonadaceae	Sphingomonas
ASV777	Bacteroidota	Bacteroidia	Chitinophagales	Chitinophagaceae	Edaphobaculum
ASV782	Actinobacteriota	Actinobacteria	Micromonosporales	Micromonosporaceae
ASV785	Actinobacteriota	Actinobacteria	Micrococcales	Intrasporangiaceae
ASV790	Bacteroidota	Bacteroidia	Chitinophagales	Chitinophagaceae
ASV791	Proteobacteria	Alphaproteobacteria
ASV793	Bacteroidota	Bacteroidia	Chitinophagales	Chitinophagaceae
ASV796	Proteobacteria	Alphaproteobacteria	Rhodospirillales	Magnetospiraceae
ASV806	Bacteroidota	Bacteroidia	Cytophagales	Cytophagaceae	Cytophaga
ASV808	Bacteroidota	Bacteroidia	Bacteroidales	Rikenellaceae	Alistipes
ASV814	Firmicutes	Clostridia	Oscillospirales	Ruminococcaceae
ASV820	Bacteroidota	Bacteroidia	Chitinophagales	Chitinophagaceae	Niastella
ASV838	Acidobacteriota	Blastocatellia	Blastocatellales	Blastocatellaceae
ASV843	Gemmatimonadota	Gemmatimonadetes	Gemmatimonadales	Gemmatimonadaceae
ASV859	Firmicutes	Bacilli	Paenibacillales	Paenibacillaceae	Cohnella
ASV86	Proteobacteria	Alphaproteobacteria	Rhizobiales	Xanthobacteraceae	Pseudolabrys
ASV887	Proteobacteria	Alphaproteobacteria	Micropepsales	Micropepsaceae	Rhizomicrobium
ASV893	Firmicutes	Bacilli	Alicyclobacillales	Alicyclobacillaceae	Alicyclobacillus
ASV898	Proteobacteria	Alphaproteobacteria	Sphingomonadales	Sphingomonadaceae
ASV916	Proteobacteria	Gammaproteobacteria	Burkholderiales	Burkholderiaceae	Burkholderia-Caballeronia-Paraburkholderia
ASV917	Proteobacteria	Alphaproteobacteria	Rickettsiales	SM2D12	SM2D12
ASV93	Proteobacteria	Alphaproteobacteria	Rhizobiales	Xanthobacteraceae	Afipia
ASV933	Firmicutes	Clostridia	Lachnospirales	Lachnospiraceae	Eubacteriumhalliigroup
ASV964	Verrucomicrobiota	Verrucomicrobiae	Chthoniobacterales	Chthoniobacteraceae	Chthoniobacter
ASV97	Actinobacteriota	Thermoleophilia	Solirubrobacterales	0
ASV984	Proteobacteria	Alphaproteobacteria	Rhizobiales	Beijerinckiaceae
ASV99	Acidobacteriota	Acidobacteriae	Acidobacteriales	Acidobacteriaceae(Subgrou1)	Edaphobacter

## Sheet: Table S3
Table S3 Relationship between HM-Remover and PGPR
Name	PGPR
Acidibacillus	yes
Alicyclobacillus	yes
Allorhizobium	yes
Asticcacaulis	no
Bacillus	no
Bacteroides	no
Berkelbacteria	no
Bifidobacterium	no
Blautia	no
Bordetella	yes
Bradyrhizobium	yes
Burkholderia	no
Candidatus Solibacter	no
Coprococcus	no
Cytophaga	yes
Dongia	no
Dyella	no
Escherichia-Shigella	yes
Flavisolibacter	no
Fluviicola	no
Frateuria	no
Gemmatimonas	no
Herbaspirillum	no
Hyphomicrobium	no
Klebsiella	no
Lactobacillus	no
LWQ8	no
Massilia	no
Mesorhizobium	no
Methylotenera	no
Microvirga	no
Mucilaginibacter	no
Nocardioides	no
Novosphingobium	no
Paenibacillus	no
Parabacteroides	no
Parvibaculum	no
Phenylobacterium	yes
Porphyrobacter	yes
Pseudolabrys	no
Pseudomonas	no
Ramlibacter	no
Reyranella	no
Rhodanobacter	no
Rhodoplanes	no
Rhodopseudomonas	no
Ruminococcus	no
Sphingomonas	no
Terriglobus	no

## Sheet: Table S4
Table S4 HM-Remover feature classification comment
name	function
Acidibacillus	Reduced iron bivalent, extreme acidophilus
Alicyclobacillus	Reduced iron bivalent, extreme acidophilus
Allorhizobium	Secrete mineral glue binding heavy metals
Asticcacaulis	absorption
Bacillus	Mineralized heavy Metal
Bacteroides	Adsorption, phagocytosis, passivation
Berkelbacteria	Adsorption, phagocytosis, passivation
Bifidobacterium	surface adsorption
Blautia	surface adsorption
Bordetella	Reduction heavy metal, enzyme production, nitration
Bradyrhizobium	Reduced iron manganese oxidation state, nitrogen fixation
Burkholderia	Phagocytosis Metal, which can enhances metabolic processes
Candidatus Solibacter	Oxidation, phagocytosis
Coprococcus	Phagocytosis Metal, which can enhances metabolic processes
Cytophaga	Produce organic matter, complex
Dongia	Phagocytosis Metal, which can enhances metabolic processes
Dyella	surface adsorption
Escherichia-Shigella	Phagocytosis Metal, which can enhances metabolic processes
Flavisolibacter	Phagocytosis Metal, which can enhances metabolic processes
Fluviicola	Phagocytosis Metal, which can enhances metabolic processes
Frateuria	Phagocytosis Metal, which can enhances metabolic processes
Gemmatimonas	Reduction reaction
Herbaspirillum	surface adsorption
Hyphomicrobium	surface adsorption
Klebsiella	Reduction reaction
Lactobacillus	surface adsorption
LWQ8	Phagocytosis Metal, which can enhances metabolic processes
Massilia	Oxidation reaction
Mesorhizobium	surface adsorption
Methylotenera	Phagocytosis Metal, which can enhances metabolic processes
Microvirga	surface adsorption
Mucilaginibacter	surface adsorption
Nocardioides	heavy metal resistance
Novosphingobium	Reduction reaction
Paenibacillus	surface adsorption
Parabacteroides	surface adsorption
Parvibaculum	produces extracellular polymers
Phenylobacterium	Metallic S protein
Porphyrobacter	produce porphyrin，complex
Pseudolabrys	surface adsorption
Pseudomonas	Phagocytosis Metal, which can enhances metabolic processes
Ramlibacter	Oxidation, phagocytosis
Reyranella	Phagocytosis Metal, which can enhances metabolic processes
Rhodanobacter	Phagocytosis Metal, which can enhances metabolic processes
Rhodoplanes	Phagocytosis Metal, which can enhances metabolic processes
Rhodopseudomonas	Phagocytosis Metal, which can enhances metabolic processes
Ruminococcus	surface adsorption
Sphingomonas	Phagocytosis Metal, which can enhances metabolic processes
Terriglobus	Phagocytosis Metal, which can enhances metabolic processes

## Sheet: Table S5
Table S5 Literature information involved in the meta-analysis
Number	Host type	AMF type(or numbers)	Bibliography
1	Trifolium repens	F. mosseae	H. Gui, W. Purahong, K.D. Hyde, J. Xu, P.E. Mortimer, The arbuscular mycorrhizal fungus Funneliformis mosseae alters bacterial communities in subtropical forest soils during litter decomposition, Front. Microbiol. 8 (2017) 1–11
2	rice	5	T. Yang, L. Liu, M. Li, Combined application of humic acid and arbuscular mycorrhizal fungi regulates microbial community dynamics and enhances mercury-resistant genes in mercury-polluted paddy soil, J. Clean. Prod. 369 (2022) 133317. https://doi.org/10.1016/j.jclepro.2022.133317.
3	Sorghum vulgar	Glomus versiforme	G. Ujvári, A. Turrini, L. Avio, M. Agnolucci, Possible role of arbuscular mycorrhizal fungi and associated bacteria in the recruitment of endophytic bacterial communities by plant roots, Mycorrhiza. 31 (2021) 527–544. https://doi.org/10.1007/s00572-021-01040-7.
4	maize	G.clarum	L.J.C. Xavier, J.J. Germida, Bacteria associated with Glomus clarum spores influence mycorrhizal activity, SOIL Biol. Biochem. 35 (2003) 471–478. https://doi.org/10.1016/S0038-0717(03)00003-8.
5	H. pilosella	Glomus geosporum	D. Roesti, K. Ineichen, O. Braissant, D. Redecker, A. Wiemken, M. Aragno, Bacteria associated with spores of the arbuscular mycorrhizal fungi Glomus geosporum and Glomus constrictum, Appl. Environ. Microbiol. 71 (2005) 6673–6679. https://doi.org/10.1128/AEM.71.11.6673-6679.2005.
6	Bahia grass	Glomus constrictum	3
7	2	Gigaspora margatita	A.F. Cruz, S. Horii, S. Ochiai, A. Yasuda, T. Ishii, Isolation and analysis of bacteria associated with spores of Gigaspora margarita, J. Appl. Microbiol. 104 (2008) 1711–1717. https://doi.org/10.1111/j.1365-2672.2007.03695.x.
8	3	F. mosseae	D.P. Bharadwaj, P.O. Lundquist, P. Persson, S. Alstrom, Evidence for specificity of cultivable bacteria associated with arbuscular mycorrhizal fungal spores, FEMS Microbiol. Ecol. 65 (2008) 310–322. https://doi.org/10.1111/j.1574-6941.2008.00515.x.
9	4	Glomus intraradices
10	5	Glomus irregulare	J. Lecomte, M. St-Arnaud, M. Hijri, Isolation and identification of soil bacteria growing at the expense of arbuscular mycorrhizal fungi, FEMS Microbiol. Lett. 317 (2011) 43–51. https://doi.org/10.1111/j.1574-6968.2011.02209.x.
11	6	Gigaspora margatita	M. Agnolucci, L. Avio, A. Pepe, A. Turrini, C. Cristani, P. Bonini, V. Cirino, F. Colosimo, M. Ruzzi, M. Giovannetti, Bacteria associated with a commercial mycorrhizal inoculum: Community composition and multifunctional activity as assessed by illumina sequencing and culture-dependent tools, Front. Plant Sci. 9 (2019) 1–13. https://doi.org/10.3389/fpls.2018.01956.
12	7	Gigaspora margatita	A.F. Cruz, T. Ishii, Arbuscular mycorrhizal fungal spores host bacteria that affect nutrient biodynamics and biocontrol of soilborne plant pathogens, Biol. Open. 1 (2012) 52–57. https://doi.org/10.1242/bio.2011014.
13	mix	5	B. Iffis, M. St-Arnaud, M. Hijri, Bacteria associated with arbuscular mycorrhizal fungi within roots of plants growing in a soil highly contaminated with aliphatic and aromatic petroleum hydrocarbons, FEMS Microbiol. Lett. 358 (2014) 44–54. https://doi.org/10.1111/1574-6968.12533.
14	Mix	F. mosseae andRhizophagus iranicus	J.B. Floc’h, C. Hamel, M. Laterrière, B. Tidemann, M. St-Arnaud, M. Hijri, Long-Term Persistence of Arbuscular Mycorrhizal Fungi in the Rhizosphere and Bulk Soils of Non-host Brassica napus and Their Networks of Co-occurring Microbes, Front. Plant Sci. 13 (2022) 1–15. https://doi.org/10.3389/fpls.2022.828145.
15	Suaeda salsa	F. mosseae	X. Li, Z. Zhang, J. Luo, X. Cui, J. Xu, Y. Hou, B. Hao, W. Guo, Arbuscular mycorrhizal fungi and nitrilotriacetic acid regulated Suaeda salsa growth in Cd-contaminated saline soil by driving rhizosphere bacterial assemblages, Environ. Exp. Bot. 193 (2022) 104669. https://doi.org/10.1016/j.envexpbot.2021.104669.
16	peanut	F. mosseae	D. Ci, Z. Tang, H. Ding, L. Cui, G. Zhang, S. Li, L. Dai, F. Qin, Z. Zhang, J. Yang, Y. Xu, The synergy effect of arbuscular mycorrhizal fungi symbiosis and exogenous calcium on bacterial community composition and growth performance of peanut (Arachis hypogaea L.) in saline alkali soil, J. Microbiol. 59 (2021) 51–63. https://doi.org/10.1007/s12275-021-0317-3.
17	maize and soybean	F. mosseae andRhizophagus iranicus	L. Zhang, N. Shi, J. Fan, F. Wang, T.S. George, G. Feng, Arbuscular mycorrhizal fungi stimulate organic phosphate mobilization associated with changing bacterial community structure under field conditions, Environ. Microbiol. 20 (2018) 2639–2651. https://doi.org/10.1111/1462-2920.14289.
18	maize	12	﻿H. Tang, N. Zhang, B. Sun, Y. Liang, ﻿Effect of interaction between arbuscular mycorrhizal fungi and rhizosphere bacteria in farmland soils on nutrients utilization, Acta Microbiol. Sinica 60 (2020) 1117–1129. https://doi.org/10.13343/j.cnki.wsxb.20200204.
19	Plantago lanceolata	G. hoi	E.E. Nuccio, A. Hodge, J. Pett-Ridge, D.J. Herman, P.K. Weber, M.K. Firestone, An arbuscular mycorrhizal fungus significantly modifies the soil bacterial community and nitrogen cycling during litter decomposition, Environ. Microbiol. 15 (2013) 1870–1881. https://doi.org/10.1111/1462-2920.12081.
20	maize	Claroideoglomus etunicatum	L. Hao, Z. Zhang, B. Hao, F. Diao, J. Zhang, Z. Bao, W. Guo, Arbuscular mycorrhizal fungi alter microbiome structure of rhizosphere soil to enhance maize tolerance to La, Ecotoxicol. Environ. Saf. 212 (2021) 111996. https://doi.org/10.1016/j.ecoenv.2021.111996.
21	6	19	M. Qin, G. Shi, Q. Zhang, Y. Meng, Y. Liu, J. Pan, S. Jiang, G. Zhou, H. Feng, Arbuscular mycorrhizal fungi serve as keystone taxa for revegetation on the Tibetan Plateau, J. Basic Microbiol. 59 (2019) 609–620. https://doi.org/10.1002/jobm.201900060.
22	rice	6	J. Xu, S. Liu, S. Song, H. Guo, J. Tang, J.W.H. Yong, Y. Ma, X. Chen, Arbuscular mycorrhizal fungi influence decomposition and the associated soil microbial community under different soil phosphorus availability, Soil Biol. Biochem. 120 (2018) 181–190. https://doi.org/10.1016/j.soilbio.2018.02.010.
23	0	F. mosseae	M. Agnolucci, F. Battini, C. Cristani, M. Giovannetti, Diverse bacterial communities are recruited on spores of different arbuscular mycorrhizal fungal isolates, Biol. Fertil. Soils. 51 (2015) 379–389. https://doi.org/10.1007/s00374-014-0989-5.
24	7	Glomus ambisporum and Glomus sinuosum	M.A. Lugo, M. Ferrero, E. Menoyo, M.C. Estévez, F. Siñeriz, A. Anton, Arbuscular mycorrhizal fungi and rhizospheric bacteria diversity along an altitudinal gradient in south American Puna grassland, Microb. Ecol. 55 (2008) 705–713. https://doi.org/10.1007/s00248-007-9313-3.
25	maize	Rhizophagus intraradices	J. Cao, C. Wang, Z. Dou, M. Liu, D. Ji, Hyphospheric impacts of earthworms and arbuscular mycorrhizal fungus on soil bacterial community to promote oxytetracycline degradation, J. Hazard. Mater. 341 (2018) 346–354. https://doi.org/10.1016/j.jhazmat.2017.07.038.
26	Tagetes patula	31	A. Pakarinen, H. Fritze, S. Timonen, P. Kivijärvi, S. Velmala, Boreal soil microbial diversity and seed onion mycorrhizal colonization is unaffected by preceding one season crop cultivation, Eur. J. Soil Biol. 105 (2021). https://doi.org/10.1016/j.ejsobi.2021.103335.
28	Allium ampeloprasum	Rhizoglomus irregulare	M. Agnolucci, L. Avio, A. Pepe, A. Turrini, C. Cristani, P. Bonini, V. Cirino, F. Colosimo, M. Ruzzi, M. Giovannetti, Bacteria associated with a commercial mycorrhizal inoculum: Community composition and multifunctional activity as assessed by illumina sequencing and culture-dependent tools, Front. Plant Sci. 9 (2019) 1–13. https://doi.org/10.3389/fpls.2018.01956.
29	Cucurbita pepo	F. mosseae	H. Qin, P.C. Brookes, J. Xu, Arbuscular mycorrhizal fungal hyphae alter soil bacterial community and enhance polychlorinated biphenyls dissipation, Front. Microbiol. 7 (2016) 1–10. https://doi.org/10.3389/fmicb.2016.00939.
30	Ginseng	3	N. Liu, C. Shao, H. Sun, Z. Liu, Y. Guan, L. Wu, L. Zhang, X. Pan, Z. Zhang, Y. Zhang, B. Zhang, Arbuscular mycorrhizal fungi biofertilizer improves American ginseng (Panax quinquefolius L.) growth under the continuous cropping regime, Geoderma. 363 (2020) 114155. https://doi.org/10.1016/j.geoderma.2019.114155.
31	Lens culinaris	Rhizophagus irregulare	Y. Li, Y. Gan, N. Lupwayi, C. Hamel, Influence of introduced arbuscular mycorrhizal fungi and phosphorus sources on plant traits, soil properties, and rhizosphere microbial communities in organic legume-flax rotation, Plant Soil. 443 (2019) 87–106. https://doi.org/10.1007/s11104-019-04213-8.
32	Medicago sativa	F. mosseae	X. Fan, W. Chang, X. Sui, Y. Liu, G. Song, F. Song, F. Feng, Changes in rhizobacterial community mediating atrazine dissipation by arbuscular mycorrhiza, Chemosphere. 256 (2020) 127046. https://doi.org/10.1016/j.chemosphere.2020.127046.
33	rice	F. mosseae	X.W. Chen, L. Wu, N. Luo, C.H. Mo, M.H. Wong, H. Li, Arbuscular mycorrhizal fungi and the associated bacterial community influence the uptake of cadmium in rice, Geoderma. 337 (2019) 749–757. https://doi.org/10.1016/j.geoderma.2018.10.029.
34	mix	mix	J. Li, B. Meng, X. Yang, N. Cui, T. Zhao, H. Chai, T. Zhang, W. Sun, Suppression of AMF accelerates N2O emission by altering soil bacterial community and genes abundance under varied precipitation conditions in a semiarid grassland, Front. Microbiol. 13 (2022). https://doi.org/10.3389/fmicb.2022.961969.

## Sheet: Table S6
Table S6 The HM-Remover frequency table in meta-analysis was compared and statistics.
Number	1	2	3	4	5	6	7	8	9	10	11	12	13	14	15	16	17	18	19	20	21	22	23	24	25	26	27	28	29	30	31	32	33	34
sum	4	8	8	12	17	19	19	22	23	28	29	34	36	37	37	37	38	39	39	39	40	40	40	40	40	44	46	47	47	47	47	47	48	49
Acidibacillus	0	1	1	1	1	0	1	1	0	0	0	0	1	0	0	0	0	0	0	0	1	1	1	1	0	1	1	1	1	1	1	1	1	1
Alicyclobacillus	0	1	1	1	1	0	1	1	0	1	0	0	1	0	0	0	0	0	0	0	1	1	1	1	0	1	1	1	1	1	1	1	1	1
Allorhizobium	0	0	0	0	0	0	0	0	1	0	1	1	1	1	1	1	1	1	1	1	1	1	1	1	1	1	0	1	1	1	1	1	1	1
Asticcacaulis	0	0	0	0	0	0	0	1	1	0	1	1	1	1	1	1	1	1	1	1	1	1	1	1	1	1	1	1	1	1	1	1	1	1
Bacillus	0	1	1	1	1	0	1	1	0	1	1	0	1	0	1	0	0	0	0	0	1	1	1	1	0	1	1	1	1	1	1	1	1	1
Bacteroides	0	0	0	0	1	0	1	0	0	1	0	1	0	1	1	1	1	1	1	1	0	0	0	0	1	1	1	1	1	1	1	1	1	1
Berkelbacteria	0	0	0	0	0	0	0	1	0	0	0	0	0	0	0	0	0	0	0	0	0	0	0	0	1	0	0	0	0	0	0	0	1	1
Bifidobacterium	1	0	0	1	1	1	1	0	0	1	0	0	0	0	0	0	1	1	1	1	1	1	1	1	1	1	1	1	1	1	1	1	1	1
Blautia	0	1	1	1	1	0	1	1	0	1	0	0	1	0	0	0	0	0	0	0	1	1	1	1	0	1	1	1	1	1	1	1	1	1
Bordetella	0	0	0	0	0	0	0	0	0	0	1	1	1	1	1	1	1	1	1	1	1	1	1	1	1	1	1	1	1	1	1	1	1	1
Bradyrhizobium	0	0	0	0	0	1	0	0	1	1	1	1	1	1	1	1	1	1	1	1	1	1	1	1	1	1	1	1	1	1	1	1	1	1
Burkholderia	0	0	0	0	0	1	0	1	1	1	1	1	1	1	1	1	1	1	1	1	1	1	1	1	1	1	1	1	1	1	1	1	1	1
Candidatus Solibacter	1	0	0	1	0	0	1	1	0	1	0	0	0	1	1	1	1	1	1	1	1	1	1	1	1	0	1	1	1	1	1	1	1	1
Coprococcus	0	1	1	1	1	0	1	0	0	1	0	0	1	0	0	0	0	0	0	0	1	1	1	1	0	1	1	1	1	1	1	1	1	1
Cytophaga	0	0	0	0	1	1	1	1	0	0	0	1	0	1	1	1	1	1	1	1	0	0	0	0	1	1	1	1	1	1	1	1	1	1
Dongia	0	0	0	0	0	0	0	1	1	0	1	1	1	1	1	1	1	1	1	1	1	1	1	1	1	1	1	1	1	1	1	1	1	1
Dyella	0	0	0	0	0	1	0	0	1	1	1	1	1	1	1	1	1	1	1	1	1	1	1	1	1	1	1	1	1	1	1	1	1	1
Escherichia-Shigella	0	0	0	0	0	1	0	0	0	1	1	1	1	1	1	1	1	1	1	1	1	1	1	1	1	1	1	1	1	1	1	1	1	1
Flavisolibacter	0	0	0	0	1	0	1	0	1	1	0	1	0	1	1	1	1	1	1	1	0	0	0	0	1	1	1	1	1	1	1	1	1	1
Fluviicola	0	0	0	0	1	0	1	0	0	0	0	1	0	1	1	1	1	1	1	1	0	0	0	0	1	1	1	1	1	1	1	1	1	1
Frateuria	0	0	0	0	0	1	0	1	1	0	1	1	1	1	1	1	1	1	1	1	1	1	1	1	1	1	1	1	1	1	1	1	1	1
Gemmatimonas	0	0	0	0	1	1	1	0	0	0	0	0	0	1	0	1	0	1	1	1	0	0	0	0	1	0	1	1	1	1	1	1	0	1
Herbaspirillum	0	0	0	0	0	1	0	1	0	0	1	1	1	1	1	1	1	1	1	1	1	1	1	1	1	1	1	1	1	1	1	1	1	1
Hyphomicrobium	0	0	0	0	0	0	0	0	1	1	1	1	1	1	1	1	1	1	1	1	1	1	1	1	1	1	1	1	1	1	1	1	1	1
Klebsiella	0	0	0	0	0	1	0	0	0	0	1	1	1	1	1	1	1	1	1	1	1	1	1	1	1	1	1	1	1	1	1	1	1	1
Lactobacillus	0	1	1	1	1	0	1	0	0	1	0	0	1	0	0	0	0	0	0	0	1	1	1	1	0	1	1	1	1	1	1	1	1	1
LWQ8	0	0	0	0	0	0	0	1	0	0	0	0	0	0	0	0	0	0	0	0	0	0	0	0	1	0	0	0	0	0	0	0	1	1
Massilia	0	0	0	0	0	1	0	1	0	0	1	1	1	1	1	1	1	1	1	1	1	1	1	1	1	1	1	1	1	1	1	1	1	1
Mesorhizobium	0	0	0	0	0	0	0	1	1	1	1	1	1	1	1	1	1	1	1	1	1	1	1	1	1	1	1	1	1	1	1	1	1	1
Methylotenera	0	0	0	0	0	1	0	1	0	1	1	1	1	1	1	1	1	1	1	1	1	1	1	1	1	1	1	1	1	1	1	1	1	1
Microvirga	0	0	0	0	0	0	0	0	1	0	1	1	1	1	1	1	1	1	1	1	1	1	1	1	1	1	1	1	1	1	1	1	1	1
Mucilaginibacter	0	0	0	0	1	0	1	0	1	0	0	1	0	1	1	1	1	1	1	1	0	0	0	0	1	1	1	1	1	1	1	1	1	1
Nocardioides	1	0	0	1	1	1	1	0	0	1	0	0	0	0	0	0	1	1	1	1	1	1	1	1	1	1	1	1	1	1	1	1	1	1
Novosphingobium	0	0	0	0	0	0	0	1	1	1	1	1	1	1	1	1	1	1	1	1	1	1	1	1	1	1	1	1	1	1	1	1	1	1
Paenibacillus	0	1	1	1	1	0	1	0	0	1	0	0	1	0	0	0	0	0	0	0	1	1	1	1	0	1	1	1	1	1	1	1	1	1
Parabacteroides	0	0	0	0	1	0	1	0	0	0	0	1	0	1	1	1	1	1	1	1	0	0	0	0	1	1	1	1	1	1	1	1	1	1
Parvibaculum	0	0	0	0	0	0	0	1	1	0	1	1	1	1	1	1	1	1	1	1	1	1	1	1	1	1	1	1	1	1	1	1	1	1
Phenylobacterium	0	0	0	0	0	0	0	0	1	1	1	1	1	1	1	1	1	1	1	1	1	1	1	1	1	1	1	1	1	1	1	1	1	1
Porphyrobacter	0	0	0	0	0	0	0	1	1	0	1	1	1	1	1	1	1	1	1	1	1	1	1	1	1	1	1	1	1	1	1	1	1	1
Pseudolabrys	0	0	0	0	0	1	0	0	1	1	1	1	1	1	1	1	1	1	1	1	1	1	1	1	1	1	1	1	1	1	1	1	1	1
Pseudomonas	0	0	0	0	0	1	0	0	0	1	1	1	1	1	1	1	1	1	1	1	1	1	1	1	1	1	1	1	1	1	1	1	1	1
Ramlibacter	0	0	0	0	0	1	0	0	1	0	1	1	1	1	1	1	1	1	1	1	1	1	1	1	1	1	1	1	1	1	1	1	1	1
Reyranella	0	0	0	0	0	0	0	0	1	0	1	1	1	1	1	1	1	1	1	1	1	1	1	1	1	1	1	1	1	1	1	1	1	1
Rhodanobacter	0	0	0	0	0	1	0	0	1	1	1	1	1	1	1	1	1	1	1	1	1	1	1	1	1	1	1	1	1	1	1	1	1	1
Rhodoplanes	0	0	0	0	0	1	0	1	1	1	1	1	1	1	1	1	1	1	1	1	1	1	1	1	1	1	1	1	1	1	1	1	1	1
Rhodopseudomonas	0	0	0	0	0	1	0	0	1	1	1	1	1	1	1	1	1	1	1	1	1	1	1	1	1	1	1	1	1	1	1	1	1	1
Ruminococcus	0	1	1	1	1	0	1	0	0	1	0	0	1	0	0	0	0	0	0	0	1	1	1	1	0	1	1	1	1	1	1	1	1	1
Sphingomonas	0	0	0	0	0	0	0	1	1	1	1	1	1	1	1	1	1	1	1	1	1	1	1	1	1	1	1	1	1	1	1	1	1	1
Terriglobus	1	0	0	1	0	0	1	1	0	1	0	0	0	1	1	1	1	1	1	1	1	1	1	1	0	0	1	1	1	1	1	1	1	1
0 represent none, 1 represent coincidence
